# Supplementary material for: How emotional changes affect skin odor and its impact on others
Source: PLoS One. 2022 Jun 30;17(6):e0270457. doi: 10.1371/journal.pone.0270457 (PMC9246182; doi:10.1371/journal.pone.0270457)
Supplement: S1 Data — (XLSX) [file pone.0270457.s001.xlsx]

## Sheet: FIg_3
	3-8min ave	30-35min ave	last 5min ave
No.	Before interview	during interview	after interview			12,22.31,33,41
1	12.5493	19.9073	11.9151
2	27.538	23.6928	18.921			paired t-tst
3	5.93557	21.6722	8.26583			vs before	vs after
4	22.9475	28.7675	15.4337			5.00554e-13	7.16871e-11
5	10.2919	14.3502	12.4364
6	17.6833	36.7401	21.4515
7	18.354	28.9616	16.6483			before interview	during interview	after interview
8	13.9547	27.3708	22.1205		average	15.044	25.446	15.7512	LF/HF
9	24.726	27.7584	22.2928		stdev	5.38867	7.83511	5.16839
10	17.5074	20.4514	8.78832		n	40	40	40
11	13.906	15.661	10.722		SE	0.852024	1.23884	0.817194
12	15.4228	41.7162	21.1279		t-test	1.12649e-09	-	6.02215e-09
13	15.237	25.097	15.0338				bonfferoni	1.80665e-08
14	15.7865	21.9132	16.9462
15	11.3664	28.3394	18.5861
16	23.9721	40.8305	15.2238
17	17.5145	33.8306	9.93341
18	17.0812	35.6368	15.3222
19	15.4778	27.3756	25.9694
20	9.31526	25.9971	11.3478
21	15.67	23.711	16.009
22	8.28223	22.0779	10.0133
23	12.2191	16.8085	13.5252
24	17.0265	21.624	19.1438
25	12.3711	16.5961	11.3951
26	21.6925	32.7682	21.3235
27	14.0931	22.1144	15.4841
28	4.06622	13.706	10.7776
29	13.1681	18.7761	9.36299
30	26.1	40.3	17.108
31	11.3099	22.9283	15.6254
32	7.34938	19.2934	7.83259
33	15.1419	19.8358	11.9309
34	11.0327	20.7164	15.9932
35	16.0642	32.7895	17.327
36	8.27118	20.0822	10.0373
37	13.0917	15.4982	13.3413
38	11.8404	20.0458	27.9481
39	21.2	41.46	24.771
40	15.2014	30.6371	22.6136

## Sheet: Fig_4
	ug/dL
	①②ave	③	④
1	0.099215	0.1889	0.1742
2	0.089685	0.1335	0.1369
3	0.2086	0.10858	0.1282
4	0.070625	0.2028	0.1109
5	0.080175	0.5244	0.5616
6	0.18615	0.069175	0.04035
7	0.049485	0.203	0.1722
8	0.022595	0.023285	0.01367
9	0.25195	0.20795	0.1605
10	0.09536	0.1894	0.1336
11	0.076525	0.10695	0.1088
12	0.046215	0.05626	0.03048
13	0.076605	0.07057	0.06746
14	0.04803	0.26015	0.1374
15	0.128895	0.2992	0.2279
16	0.08214	0.15305	0.1126
17	0.08724	0.2121	0.2337
18	0.071605	0.17035	0.1289
19	0.132235	0.3216	0.4144
20	0.26085	0.3342	0.2398
21	0.1625	0.27135	0.2612
22	0.12645	0.07539	0.05764
23	0.1602	0.14077	0.05764
24	0.068685	0.044635	0.03972
25	0.08709	0.10315	0.1053
26	0.06698	0.08966	0.06432
27	0.070905	0.111545	0.09399
28	0.064925	0.2689	0.1954
29	0.076585	0.062995	0.05602
30	0.14414	0.127035	0.09997
31	0.12091	0.26795	0.3251
32	0.101355	0.069615	0.05017
33	0.04947	0.14065	0.1404
34	0.124825	0.124645	0.07679
35	0.27045	0.39775	0.2711
36	0.060315	0.05871	0.05416
37	0.116645	0.053905	0.05337
38	0.29879	0.1846	0.1614
39	0.10665	0.03902	0.04565
40	0.015275	0.084445	0.05509
average	0.111433	0.163803	0.13995
sd	0.0677524	0.109432	0.111196
	ttest vs cont	0.0038586	0.124792
	ttest vs read	0.00140088
bonferoni	vs cont	0.0115758	0.374377
	vs read	0.00420265
	At rest(at home)	After interview	After reading

## Sheet: Fig_5
	intensity	intensity	intensity	intensity	intensity			3-8min ave	30-35min ave	last 5min ave		ratio vs start
No.	result-1	result-2	result-3	result-4	Total result	LF/HF vs start	No.	Before interview	during interview	after interview	No.	Before interview	during interview	after interview
1	4	4	3	3	3.5	1.58633	1	12.5493	19.9073	11.9151	1	1	1.58633	0.949469
2	2	1	2	2	1.75	0.860367	2	27.538	23.6928	18.921	2	1	0.860367	0.687087
3	4	4	4	4	4	3.65124	3	5.93557	21.6722	8.26583	3	1	3.65124	1.39259
4	3	3	3	4	3.25	1.25362	4	22.9475	28.7675	15.4337	4	1	1.25362	0.672564
5	3	2	3	3	2.75	1.39432	5	10.2919	14.3502	12.4364	5	1	1.39432	1.20837
6	4	4	4	3	3.75	2.07767	6	17.6833	36.7401	21.4515	6	1	2.07767	1.21309
7	2	1	1	2	1.5	1.57794	7	18.354	28.9616	16.6483	7	1	1.57794	0.907067
8	3	4	3	4	3.5	1.96141	8	13.9547	27.3708	22.1205	8	1	1.96141	1.58517
9	1	2	1	1	1.25	1.12264	9	24.726	27.7584	22.2928	9	1	1.12264	0.901593
10	3	3	4	3	3.25	1.16816	10	17.5074	20.4514	8.78832	10	1	1.16816	0.501977
11	2	2	2	2	2	1.1262	11	13.906	15.661	10.722	11	1	1.1262	0.771034
12	3	4	3	3	3.25	2.70484	12	15.4228	41.7162	21.1279	12	1	2.70484	1.36992
13	4	4	3	3	3.5	1.64711	13	15.237	25.097	15.0338	13	1	1.64711	0.986666
14	3	3	3	4	3.25	1.3881	14	15.7865	21.9132	16.9462	14	1	1.3881	1.07346
15	3	3	3	3	3	2.49327	15	11.3664	28.3394	18.5861	15	1	2.49327	1.63519
16	4	3	3	3	3.25	1.70326	16	23.9721	40.8305	15.2238	16	1	1.70326	0.635064
17	2	2	3	2	2.25	1.93157	17	17.5145	33.8306	9.93341	17	1	1.93157	0.567153
18	3	2	3	3	2.75	2.08632	18	17.0812	35.6368	15.3222	18	1	2.08632	0.897021
19	3	3	3	3	3	1.7687	19	15.4778	27.3756	25.9694	19	1	1.7687	1.67785
20	4	4	4	4	4	2.79081	20	9.31526	25.9971	11.3478	20	1	2.79081	1.21819
21	4	4	3	4	3.75	1.51315	21	15.67	23.711	16.009	21	1	1.51315	1.02163
22	4	4	3	4	3.75	2.6657	22	8.28223	22.0779	10.0133	22	1	2.6657	1.20901
23	4	3	4	3	3.5	1.37559	23	12.2191	16.8085	13.5252	23	1	1.37559	1.10689
24	3	2	2	3	2.5	1.27002	24	17.0265	21.624	19.1438	24	1	1.27002	1.12435
25	1	1	1	2	1.25	1.34152	25	12.3711	16.5961	11.3951	25	1	1.34152	0.921111
26	3	4	4	4	3.75	1.51058	26	21.6925	32.7682	21.3235	26	1	1.51058	0.98299
27	3	3	4	3	3.25	1.56916	27	14.0931	22.1144	15.4841	27	1	1.56916	1.0987
28	4	4	4	4	4	3.3707	28	4.06622	13.706	10.7776	28	1	3.3707	2.65053
29	2	3	3	2	2.5	1.42587	29	13.1681	18.7761	9.36299	29	1	1.42587	0.711034
30	3	4	4	4	3.75	1.54406	30	26.1	40.3	17.108	30	1	1.54406	0.655479
31	4	3	3	4	3.5	2.02729	31	11.3099	22.9283	15.6254	31	1	2.02729	1.38158
32	4	4	4	4	4	2.62517	32	7.34938	19.2934	7.83259	32	1	2.62517	1.06575
33	2	3	3	2	2.5	1.30999	33	15.1419	19.8358	11.9309	33	1	1.30999	0.787937
34	4	3	4	4	3.75	1.87772	34	11.0327	20.7164	15.9932	34	1	1.87772	1.44962
35	3	4	4	4	3.75	2.04116	35	16.0642	32.7895	17.327	35	1	2.04116	1.07861
36	4	4	4	4	4	2.42798	36	8.27118	20.0822	10.0373	36	1	2.42798	1.21352
37	1	2	3	2	2	1.18382	37	13.0917	15.4982	13.3413	37	1	1.18382	1.01907
38	4	4	3	4	3.75	1.693	38	11.8404	20.0458	27.9481	38	1	1.693	2.36039
39	4	3	3	4	3.5	1.95566	39	21.2	41.46	24.771	39	1	1.95566	1.16844
40	4	4	4	3	3.75	2.01541	40	15.2014	30.6371	22.6136	40	1	2.01541	1.4876
					r	0.588151
					n	40
					t	4.48297
					自由度	38
					p	6.57725e-05
					spearman	0.66
									Relationship between intensity of tension stress odor and autonomic nervous activity

## Sheet: Fig_6
bike
	intensity of smell	HR(before)	HR(after)	⊿Heart rate
1	0	57	140	83											⊿Heart rate
2	0	66	140	74
3	0	74	141	67
4	0	60	142	82
5	0	65	142	77
6	0	65	140	75
7	0	63	140	77
8	0	69	141	72
9	0	76	130	54
10	0	77	131	54
11	0	58	132	74
12	0	62	135	73
13	0	65	148	83
14	0	66	133	67
15	0	62	122	60
16	0	73	155	82

## Sheet: Fig_7
										Ion 126.00 (125.70 to 126.70): NKGCO1.D\data.ms
										Siseido,Can2, direct-CIS, solv vent
										Peak#	Ret Time	Type	Width	Area	Start Time	End Time
										1	20.571	M	0.011	1007	20.563	20.579
										Ion 79.00 (78.70 to 79.70): NKGCO1.D\data.ms
										Siseido,Can2, direct-CIS, solv vent
										Peak#	Ret Time	Type	Width	Area	Start Time	End Time
										1	20.583	M	0.02	2119	20.562	20.607
										TIC: OID.D
										Modified:scaled
										1	20.563	M	0.013	109316340	20.551	20.6

## Sheet: Fig_9
	#	RT	Area
	(a)	-	-		-; not detected
	(b)	11.879	1542
	(c )	11.879	3234
	(d)	11.877	823
	(e )	11.877	24561

## Sheet: Fig_10
	Before	1	2	3	4	5	6	7	8	9	10	11	12	13	14	15	16	17	18	19	20	21	22	23	24	25	26	27	28	29	30	31	32	33			Before	av35	sd35
	Anger Hostility	37.8261	40	37.8261	37.8261	37.8261	37.8261	37.8261	37.8261	37.8261	37.8261	37.8261	37.8261	37.8261	37.8261	40	37.8261	37.8261	37.8261	37.8261	42.1739	37.8261	44.3478	40	40	42.1739	44.3478	40	44.3478	37.8261	37.8261	40	37.8261	42.1739			Anger Hostility	39.2095	2.12852
	Confusion Bewilderment	38.5	38.5	43.5	38.5	46	41	38.5	38.5	43.5	43.5	43.5	38.5	41	46	46	43.5	43.5	38.5	41	43.5	43.5	41	51	38.5	46	41	51	51	38.5	43.5	41	51	48.5			Confusion Bewilderment	43.0455	4.01015
	Depression Dejection	40.9091	40.9091	40.9091	40.9091	40.9091	40.9091	40.9091	50	43.1818	40.9091	45.4545	43.1818	40.9091	40.9091	40.9091	43.1818	40.9091	50	40.9091	43.1818	43.1818	47.7273	50	40.9091	43.1818	47.7273	40.9091	47.7273	43.1818	43.1818	43.1818	50	40.9091			Depression Dejection	43.3884	3.18298
	Fatigue Inertia	34.1304	34.1304	34.1304	38.4783	38.4783	38.4783	38.4783	51.5217	36.3043	40.6522	38.4783	34.1304	36.3043	45	34.1304	36.3043	34.1304	45	38.4783	42.8261	47.1739	40.6522	47.1739	36.3043	42.8261	34.1304	45	45	45	42.8261	38.4783	42.8261	38.4783			Fatigue Inertia	39.8617	4.62918
	Tension Anxiety	34.6512	36.9767	41.6279	34.6512	34.6512	43.9535	34.6512	39.3023	34.6512	36.9767	57.907	34.6512	34.6512	55.5814	36.9767	34.6512	41.6279	39.3023	43.9535	46.2791	46.2791	43.9535	46.2791	36.9767	41.6279	39.3023	46.2791	53.2558	46.2791	43.9535	39.3023	46.2791	34.6512			Tension Anxiety	41.2755	6.24862
	Vigor Activity	47.0455	40.2273	65.2273	56.1364	56.1364	62.9545	56.1364	37.9545	58.4091	49.3182	35.6818	62.9545	51.5909	56.1364	51.5909	58.4091	65.2273	56.1364	67.5	51.5909	58.4091	58.4091	49.3182	51.5909	62.9545	58.4091	49.3182	47.0455	58.4091	51.5909	56.1364	67.5	49.3182			Vigor Activity	54.6901	7.74908
	Friendliness	49.4595	35.9459	60.2703	57.5676	52.1622	65.6757	60.2703	30.5405	57.5676	62.973	27.8378	65.6757	49.4595	54.8649	46.7568	60.2703	65.6757	54.8649	60.2703	44.0541	54.8649	60.2703	46.7568	52.1622	65.6757	52.1622	57.5676	41.3514	62.973	57.5676	52.1622	49.4595	65.6757			Friendliness	53.964	9.68016
	After	1	2	3	4	5	6	7	8	9	10	11	12	13	14	15	16	17	18	19	20	21	22	23	24	25	26	27	28	29	30	31	32	33			After	av35	sd35
	Anger Hostility	37.8261	37.8261	40	37.8261	37.8261	44.3478	37.8261	72.6087	37.8261	37.8261	37.8261	37.8261	37.8261	37.8261	37.8261	37.8261	40	55.2174	44.3478	37.8261	40	37.8261	40	42.1739	44.3478	42.1739	37.8261	46.5217	37.8261	37.8261	42.1739	37.8261	40		AH	Anger Hostility	40.9881	6.6649
	Confusion Bewilderment	41	41	53.5	38.5	46	53.5	43.5	63.5	48.5	41	46	41	43.5	43.5	43.5	41	53.5	51	53.5	46	48.5	66	53.5	41	53.5	51	53.5	58.5	46	51	51	58.5	53.5		CB	Confusion Bewilderment	49.0303	6.76325
	Depression Dejection	40.9091	40.9091	40.9091	40.9091	45.4545	40.9091	40.9091	75	40.9091	40.9091	43.1818	40.9091	40.9091	40.9091	40.9091	40.9091	40.9091	56.8182	40.9091	40.9091	43.1818	43.1818	52.2727	40.9091	45.4545	47.7273	43.1818	45.4545	40.9091	45.4545	47.7273	50	40.9091		DD	Depression Dejection	44.2837	6.62304
	Fatigue Inertia	34.1304	34.1304	42.8261	38.4783	40.6522	49.3478	38.4783	75.4348	34.1304	42.8261	42.8261	34.1304	34.1304	53.6957	34.1304	36.3043	42.8261	68.913	49.3478	47.1739	45	53.6957	55.8696	40.6522	51.5217	40.6522	49.3478	51.5217	51.5217	53.6957	49.3478	51.5217	45		FI	Fatigue Inertia	45.8564	9.55772
	Tension Anxiety	34.6512	36.9767	62.5581	36.9767	34.6512	55.5814	43.9535	76.5116	34.6512	34.6512	60.2326	34.6512	34.6512	43.9535	36.9767	36.9767	62.5581	60.2326	55.5814	53.2558	50.9302	67.2093	50.9302	46.2791	48.6047	46.2791	53.2558	55.5814	55.5814	50.9302	53.2558	48.6047	46.2791		TA	Tension Anxiety	48.6047	10.7719
	Vigor Activity	49.3182	40.2273	58.4091	56.1364	53.8636	56.1364	65.2273	37.9545	58.4091	49.3182	35.6818	62.9545	49.3182	56.1364	51.5909	60.6818	62.9545	56.1364	69.7727	51.5909	58.4091	62.9545	49.3182	53.8636	62.9545	58.4091	49.3182	49.3182	58.4091	51.5909	53.8636	65.2273	49.3182		VA	Vigor Activity	54.6901	7.62692
	Friendliness	46.7568	35.9459	57.5676	60.2703	54.8649	62.973	65.6757	30.5405	57.5676	62.973	27.8378	65.6757	49.4595	60.2703	46.7568	62.973	62.973	52.1622	57.5676	46.7568	52.1622	54.8649	46.7568	52.1622	60.2703	54.8649	54.8649	41.3514	62.973	57.5676	52.1622	57.5676	60.2703		F	Friendliness	53.8002	9.31359
